# Supplementary material for: Ultra-processed food consumption and the risk of overweight and obesity in adolescents: A systematic review and meta-analysis
Source: PLoS One. 2026 Apr 15;21(4):e0344873. doi: 10.1371/journal.pone.0344873 (PMC13082653; doi:10.1371/journal.pone.0344873)
Supplement: S2 File — (XLSX) [file pone.0344873.s002.xlsx]

## Sheet: extracted data
S.no	Author	Year	Study design	Country	Region continent	Study setting	Publication type	Samplingmethod	Sampling techniques	Age group	Age catagory	Anthropometric measurnment	Measu_Obesity	Type of ultraprocess food consumed	Meas of UPF	category	reference	R.Rate	calculated sample size(N)	sample size	confounder	OR	LnOR	SelnOR	LCL	UCL
1	Alam et al.	2018	case-control	Bangladesh	Asia	School-based	Peer-reviewed	Purposive sampling	Non-Random sampling	10–16 years	Early and Middle adolescents	BMI CDC growth chart	BMI	Fast food, cakes/biscuits, chocolates, ice cream, soft drinks	FFQ	6-7days/week%	less than 3days/week	83.3333	288	240	Family income, mother's BMI, school activity, physical activity, sedentary activities	3.05	1.11514	0.548233	1.04	8.92
2	B. Saleh and E. Ma΄ala	2015	Cross-sectional	Iraq	Asia	School based	Peer-reviewed	Purposive	Non-Random sampling	10_19	all stages	overweight and obesity was assessed 85th -94th Percentile =>95th Percentile	BMI	Fast foods, sugar-sweetened beverages, sweets, snacks/meals in front of screens	FFQ	Health	unhealthy	100	1254	1254	sex, eating snacks,	1.27	0.239017	0.1427
3	Banik et al.	2020	Cross-sectional	Bangladesh	Asia	School Based	Peer-reviewed	Multi-stage random sampling	Random sampling	10_19	all stages	overweight was defined as having a BMI between the 85th and 95th percentile, and obesity was defined as having a BMI in the 95th percentile or higher	BMI	Fast foods: burgers, pizza, fried chicken, puri, chips, etc.	FFQ	Frequently	Infrequently	100	518	518	Age, gender, educational status, religion, Socio-economic Class, living status	2.71	0.996949	0.272107	1.59	4.62
4	Borges et al.	2018	Cross-sectional	Brazil	Asia	Community-based	Peer-reviewed	Multi-stage cluster sampling	Random sampling	10–18	all stages	BMI standard deviation (SD) 136 scores were used to classify adolescents’ nutritional status, whereas overweight >+1SD, 137 obesity >+2SD	BMI	Dietary patterns including “Fast Food” and “Snacks” (e.g., sweetened beverages, sweets, pizzas, processed meats)	Food record	fifth quintile	first quintile	100	6784	6784	Sociodemographic and economic variables	1.55	0.438255	0.162777	1.12	2.12
5	Chernet Elias et al.	2022	Cross-sectional	Ethiopia	Africa	Community-based	Peer-reviewed	multistage	Random sampling	10_19	all stages	Overweight: BMI-for-age > +1SD; Obesity: BMI-for-age > +2SD (WHO growth reference	BMI, waist–hip ratio (WHR)	Fast foods: pizza, burgers, chocolate, ice cream, chips, soft drinks	FFQ	>2times/week	<=2 times/week	96.9805	563	546	age, maternal occupation, household income, frequency of egg consumpion and physical activity	2.98	1.09192	0.23563	1.89	4.76
6	Denova-Gutiérrez E. et al.	2008	Follow-up/Cross-sectional	Mexico	North America	Community-based	Peer-reviewed	convenience	Non-Random sampling	10_19	all stages	WC ≥ 75th percentile and 85th percentile and lower than the 95th percentile	WC ≥ 75th percentile and 85th percentile and lower than the 95th percentile	Sweetened beverages (SBs): colas, flavored sodas, sugar-sweetened flavored waters, diet colas	Semi qFFQ	≥3 servings/day of	<1 serving/day	88.2845	1195	1055	Age, sex, sexual maturation (Tanner stage), place of residence, physical activity (Mets/day), father's education, total caloric intake, alcohol consumption, fat intake	1.55	0.438255	0.0791212	1.32	1.8
7	Francis DK et al.	2009	Cross-sectional	Jamaica	North America	Community-based	Peer-reviewed	Multi-stage random sampling	Random sampling	15–19	Middle/late adolescent	internal BMI Z-scores from LMS method, WC cut-offs at age 18: 93 cm (males) and 81 cm (females). For <18 yrs, equivalent internal Z-score cut-offs were applied.	BMI, WC	Fast foods and sweetened beverages: sodas, lemonade, Kool Aid, pastries	FFQ	>1bottle/day	<1bottle/day	99.7727	1320	1317	dietary pattern variables, age, sex, socio-economic status, diabetes and physical activity	1.52	0.41871	0.179196	1.07	2.16
8	Goyal et al.	2009	Cross-sectional	India	Asia	school based	Peer-reviewed	multistage	Random sampling	12_18	all stages	he BmI of each child was determined and adjusted for expected BmI at age 18	BMI	bakery items, pizza, burgers, cheese, butter, oily items, chocolates	FFQ	Takes junk food regularly	Takes junk food not regularly	100	5664	5664	age, sex, eating phabits, socioeconomic status	1.54	0.431782	0.0789951	1.35	1.84
9	Kerkadi et al	2019	Cross-sectional	Qatar	Asia	School Based	Peer-reviewed	multistage	Random sampling	14 - 18 years	Middle/late adolescent		BMI, waist–height ratio (WHtH)		FFQ	≥5 days/week	1–2 days/week	98.0574	1184	1161	sex, physical activity. Screen time, sleep duration	0.7	-0.356675	0.149946	0.5	0.9
10	Khan et al.	2019	Cross-sectional	Bangladesh	Asia	school based	Peer-reviewed	clustered sampling technique	Random sampling	11-17 year	Early and Middle adolescents	Overweight: BMI > +1SD Z-score (≈25 kg/m² at 19 yrs); Obese: BMI > +2SD Z-score (≈30 kg/m² at 19 yrs), per WHO.	BMI	Fast foods, low fruit/vegetable intake	FFQ	high consumption	low consumption	99.6989	2989	2980	gender, age physical activety and eating patterns	2.35	0.854415	0.215911	1.54	3.59
11	M. Anitha Rani	2013	Cross-sectional	India	Asia	schools	Peer-reviewed	Random sampling	Random sampling	10_19	all stages	verweight (≥85th and <95th%), and obese (≥95th%), according to the guidelines from the CDC	BMI, WC	fast food items like cakes, burgers, pizza, noodles, puffs, and fried chaat snacks	not specified	4-7 d/wk	1-3 d/wk	97.1519	1896	1842	TV watching, physical activity	1.905	0.644482	0.27539	1.111	3.27
12	Makri et al.	2022	Cross-sectional	Greece	Europe	school based	Peer-reviewed	multistage	Random sampling	11, 13, 15 years	Early and Middle adolescents	BMI Z-scores from 2007 WHO growth charts: Underweight < −2SD; Overweight > +1SD to ≤ +2SD; Obesity > +2SD (age- and sex-specific).	BMI	Fast foods, sugar-sweetened beverages, sweets, snacks/meals in front of screens	FFQ	1-4day/week	<1day/week	98.7833	3863	3816	eating habit and sociodemographic factors	1.2	0.182322	0.0801099	1.03	1.41
13	Neri, D. et al.	2022	Cross-sectional	United States of America	North America	Community-based	Peer-reviewed	Multistage	Random sampling	12–19	all stages	BMI, WC	BMI, WC	ultra processed food	24 dietary recall	high consumption	low consumption	100	3587	3587	sociodemographic covariates, physical activity, total energy intake	1.07	0.0676586	0.0286396	1.01	1.13
14	Nguyen et al.	2021	Cross-sectional	Vietnam	Asia	School Based	Peer-reviewed	Random sampling	Random sampling	11_14	Early and Middle adolescents	he status of overweight or obesity were defined using International Obesity Taskforce 120 (IOTF) sex and age specific BMI cut-offs.	BMI	Sugar-sweetened beverages (SSBs): soft drinks, tonic drinks, fruit juices, sweetened milk drinks, iced tea, etc.	FFQ	2-6 times/week	Once a month or less	100	2660	2660	age, gender, pubertal status, residence, total energy intake	0.996	-0.00400802	0.00204902	0.992	1
15	Putra and Santoso	2024	Cross-sectional	Indonesia	Asia	School Based	Peer-reviewed	Random sampling	Random sampling	13-18	all stages	The BMI cut-off recommended by WHO for adolescents	BMI	sugary drinks, packaged snacks, fast food, sweet breakfast cereals, processed meats	FFQ	high consumption	low consumption	100	350	350	gender, age, and socioeconomic status	2.87	1.05431	0.2818	1.65	4.98
16	Ra, J. S. & Huyen, D. T. T	2024	Cross-sectional	South Korea	Asia	School-based	Peer-reviewed	Stratified two-stage cluster sampling	Random sampling	13–18	all stages	overweight (≥85th and <95th percentile), and obese (≥95th percentile) according to the screening criteria for growth abnormalities in the 2017 Korean national growth charts	BMI, WC	Sugar-sweetened beverages (SSBs): sodas, sports drinks, other sweetened drinks	7days FFQ	(high, ≥once a day	low, ≤3 times a week	100	20497	20497	biological, social, and psychological factors	1.12	0.113329	0.054386	1.01	1.25
17	Rifqi et al	2025	Cross-sectional	Indonesia	Asia	School Based	Peer-reviewed	Random sampling	Random sampling	12–14	Early and Middle adolescents	Nutritional status assessed by BMI-for-age Z-scores.	(BMI-forAge) Z-scores	Sugar-sweetened beverages (SSBs): sweet drinks, fruit juices, fatty fried foods	FFQ & 24-hour dietary recall	≥ 1 time/day	< 1 time/day	93.8849	278	261	physical activity, sleep duration, naping screen time, screen time	2.32	0.841567	0.300063	1.28	4.15
18	Souza SF. et al.	2022	Cross-sectional	Brazil	South America	School-based	Peer-reviewed	convenience	Non-Random sampling	10_17	all stages	(BMI/A) was assessed using the curves by sex recommended by the World Health Organization (WHO), The waist circumference was used as an indicator of abdominal obesity, considering the 80th percentile,waist-to-height ratio (WHtR)	BMI, WC	Ultraprocessed foods (G3) Sugar-sweetened beverages Chocolate, soft drinks, carbonated drinks, artificial juices, ice cream, creamsicles, and energy drinks Industrialized sweets Candies, cream-filled cookies, industrialized candies (guava paste and marmalade), ready-made cakes, chewing gum, lollipops, chocolates, jellies, and creamy ice cream Flours Industrialized cereal flours Dairy products Cre…	moththly FFQ	>3rd quartile	<3rd quartile	100	576	576	sex age education	1.58	0.457425	0.199615	1.07	2.34
19	Stanislas and Santoso	2024	Cross-sectional	Indonesia	Asia	School Based	Peer-reviewed	Random sampling	Random sampling	10_19	all stages	Obesity was defined as BMI ≥ 95th percentile for age and sex based on WHO standards.	waist circumference, and hip circumference. Body mass index (BMI)	High-calorie junk foods: fast food, sugary drinks, packaged snacks, fried foods	FFQ	≥3 times/week	<3/week	100	350	350	gender, age , socioeconomic status.	2.87	1.05431	0.2818	1.65	4.98
20	Vanitha et al.	2019	Cross-sectional	India	Asia	School Based	Peer-reviewed	Multi-stage random sampling	Random sampling	13-15	Early and Middle adolescents	Overweight is defined as Body Mass Index (BMI) at or above the 85th percentile or >+1SD and below the 95th percentile	BMI	unk foods: foods made of white flour, fried/salty snacks, carbonated drinks	FFQ	>15 days	<7 days	100	230	230	gender age	2.84	1.0438	0.3757
21	Wuenstel, J. W. et al.	2015	Cross-sectional	Poland	Europe	School-based	Peer-reviewed	Random sampling	Random sampling	13-19	all stages	BMI cut of pont	BMI	Fruit juices and sweetened beverages (carbonated and non-carbonated)	7days FFQ	Daily consumed	once a week	100	1700	1700	age sex	1.62	0.482426	0.212373	1.07	2.46
22	Yolanda Patrichia et al.	2024	Case-control	Indonesia	Asia	School based	Peer-reviewed	Purposive	Non-Random sampling	16-18	Middle/late adolescent	Obesity was measured using BMI-for-age index (BMI/A)	BMI	Fast foods: pizza, burgers, chocolate, ice cream, chips, soft drinks	FFQ	Frequently	rarely	100	76	76	sociodemographic facters	6.98	1.94305	0.517411	2.53	19.23
23	Zhihao Huang et al.	2024	Cross-sectional	China	Asia	School Based	Peer-reviewed	multistage	Random sampling	12_15	Early and Middle adolescents	BMI = weight(kg)/height(m)²; overweight/obesity defined by IOTF age- and sex-specific cut-offs	BMI	Fast foods, screen time, low fruit/vegetable intake	FFQ	>3/week	<2/week	97.71	99638	97536	sex, age, residence, family income, parental weight status and activity, mother’s gestational diabetes history, birth weight, physical activity, sleep, screen time, homework, and diet.	1.06	0.0582689	0.0393242	1.02	1.19
